# Supplementary material for: Completion of draft bacterial genomes by long-read sequencing of synthetic genomic pools
Source: BMC Genomics. 2020 Jul 29;21:519. doi: 10.1186/s12864-020-06910-6 (PMC7392658; doi:10.1186/s12864-020-06910-6)
Supplement: Supplementary file 3 — Additional file 3. Quast summary statistics of assembly qulaities. [file 12864_2020_6910_MOESM3_ESM.xlsx]

## Sheet: Supplementary Table2
Genome_ID	Taxonomy	GC_Content	Assembly_Type	Contigs	N50	N50Kbp	N50Mbp	Extrachrosomal_Circular_Assembly_above_1000bp	Genome_Completeness	Genome_Size	Genome_Size_Mbp
GC273	Coprobacillus.cateniformis	31.38	Hybrid_SML	3	3675901	3676	3.68	0	Fragmented	3691472	3.69
GC315	Dorea.longicatena	41.28	Hybrid_SML	2	3867079	3867	3.87	1	Complete	3871610	3.87
GC450	Unclassified.Lachnospiraceae	41.7	Hybrid_SML	1	2862086	2862	2.86	0	Complete	2862086	2.86
GC481	Blautia.obeum	41.72	Hybrid_SML	1	3893217	3893	3.89	0	Complete	3893217	3.89
GC508	Blautia.obeum	41.75	Hybrid_SML	1	3849120	3849	3.85	0	Complete	3849120	3.85
GC431	Bacteroides.dorei	42.04	Hybrid_SML	18	4009806	4010	4.01	7	Fragmented	5934100	5.93
GC446	Blautia.caecimuris	43.45	Hybrid_SML	1	3546499	3546	3.55	0	Complete	3546499	3.55
GC241	Bacteroides.thetaiotaomicron	43.46	Hybrid_SML	2	6600329	6600	6.6	1	Complete	6604477	6.6
GC312	Faecalicatena.fissicatena	43.67	Hybrid_SML	1	3339611	3340	3.34	0	Complete	3339611	3.34
GC488	Robinsoniella.peoriensis	43.9	Hybrid_SML	2	3637935	3638	3.64	1	Complete	3652620	3.65
GC487	Roseburia.hominis	45.42	Hybrid_SML	1	3272560	3273	3.27	0	Complete	3272560	3.27
GC474	Fusicatenibacter.saccharivorans	47.18	Hybrid_SML	1	3801531	3802	3.8	0	Complete	3801531	3.8
GC441	Christensenella.massiliensis	50.11	Hybrid_SML	1	2746590	2747	2.75	0	Complete	2746590	2.75
GC249	Christensenella.massiliensis	50.15	Hybrid_SML	1	2583667	2584	2.58	0	Complete	2583667	2.58
GC162	Escherichia.fergusonii	50.65	Hybrid_SML	2	5149044	5149	5.15	1	Complete	5282480	5.28
GC505	Escherichia.fergusonii	50.71	Hybrid_SML	2	4650613	4651	4.65	1	Complete	4715860	4.72
GC250	Christensenella.minuta	51.88	Hybrid_SML	2	2923313	2923	2.92	1	Complete	2929459	2.93
GC304	Alistipes.onderdonkii	57.05	Hybrid_SML	2	3734527	3735	3.73	0	Fragmented	3753666	3.75
GC444	Pseudoflavonifractor.phocaeensis	58.64	Hybrid_SML	3	3717944	3718	3.72	2	Complete	3729506	3.73
GC417	Anaerotruncus.rubiinfantis	63.38	Hybrid_SML	2	3050599	3051	3.05	1	Complete	3167997	3.17
