# Supplementary material for: Completion of draft bacterial genomes by long-read sequencing of synthetic genomic pools
Source: BMC Genomics. 2020 Jul 29;21:519. doi: 10.1186/s12864-020-06910-6 (PMC7392658; doi:10.1186/s12864-020-06910-6)
Supplement: Supplementary file 4 — Additional file 4. Length and genome coverage of PacBio long reads for both SGP and barcoded hybrid assemblies. [file 12864_2020_6910_MOESM4_ESM.xlsx]

## Sheet: Supplementary Table2
Library_ID	Total_Reads	Total_Bases	Maximum_Read_Length	Average_Length	Median_Length	Std_Dev	Genome_Size	Sequencing_Coverage
SML	831474	9996867448	211134	12023.1	13820	7235.5	NA	NA
GC162	338607	2743360855	174099	8101.9	8370	3183.8	5282480	519.332
GC249	73514	604973526	98406	8229.4	8320	3648.1	2583667	234.153
GC250	138447	1114760526	102549	8051.9	8360	3156.3	2929459	380.535
GC273	263422	2121517153	109799	8053.7	8300	3082.9	3691472	574.708
GC304	152485	1201516968	83158	7879.6	8250	3251.4	3753666	320.092
GC444	438479	3479223820	146974	7934.8	8270	3168.7	3729506	932.891
GC450	254654	2058761289	173812	8084.5	8350	3117.5	2862086	719.322
GC481	34028	256370491	63123	7534.1	8070	2875.9	3893217	65.8506
GC505	460704	3750423813	135675	8140.6	8410	3165	4715860	795.279
