# Supplementary material for: Completion of draft bacterial genomes by long-read sequencing of synthetic genomic pools
Source: BMC Genomics. 2020 Jul 29;21:519. doi: 10.1186/s12864-020-06910-6 (PMC7392658; doi:10.1186/s12864-020-06910-6)
Supplement: Supplementary file 5 — Additional file 5. Blast results of extrachromosomal replicons against NCBI nucleotide database. [file 12864_2020_6910_MOESM5_ESM.xlsx]

## Sheet: Sheet1
				Presence (✓) or absence (✗) in other assemblies/extrachrosomal replicon (ER) or chrosomal (Ch)
Genome_ID	Originating_assembly	Contig_ID	Length(bp)	Illumina_assembly	Barcoded_Hybrid_assembly	SML_Hybrid_assembly	Flye_Pilon_assembly	Top_Blast_Hit_NCBI_database	Blast_Max_Score	Blast_Total_Score	Balst_Query_Coverage	Blast_Percentage_identity
GC241	SML_Hybrid	2	4148	✓ present in ER	NA	✓ present in ER	NA	Bacteroides ovatus strain 3725 D1 iv plasmid	7638	7638	1	0.999
GC250	SML_Hybrid	2	6146	✓ present in ER	✓ present in ER	✓ present in ER	✗	Clostridioides difficile strain Cd-13Lar plasmid pCd13_cfrC,	4804	10679	0.94	0.9992
GC315	SML_Hybrid	2	4531	✓ present in ER	NA	✓ present in ER	NA	Uncultured prokaryote from Rat gut metagenome metamobilome, plasmid pRGFK1348	2854	4139	0.57	0.9788
GC431	SML_Hybrid	5	30704	✓ present in ER	NA	✓ present in ER	NA	Bacteroides xylanisolvens strain H207 plasmid unnamed1, complete sequence	22737	50248	0.89	0.9682
GC431	SML_Hybrid	3	59737	✓ present in multiple Ch contigs	NA	✓ present in ER	NA	Odoribacter splanchnicus strain NCTC10825 genome assembly, chromosome: 1	5033	9102	0.08	0.9084
GC431	SML_Hybrid	4	36094	✓ present in multiple Ch contigs	NA	✓ present in ER	NA	Bacteroides thetaiotaomicron VPI-5482 plasmid p5482, complete sequence	27772	60589	0.91	0.9975
GC431	SML_Hybrid	12	4148	✓ present in ER	NA	✓ present in ER	NA	Bacteroides ovatus strain 3725 D1 iv plasmid unnamed3, complete sequence	7661	7661	1	1
GC431	SML_Hybrid	6	17091	✓ present in ER	NA	✓ present in ER	NA	Bacteroides fragilis strain DCMOUH0018B plasmid pBFO18_3, complete sequence	3934	17451	0.78	0.9267
GC431	SML_Hybrid	7	9117	✓ present in ER	NA	✓ present in ER	NA	Uncultured prokaryote from Rat gut metagenome metamobilome, plasmid pRGFK0764	7236	7580	0.53	0.9494
GC431	SML_Hybrid	9	5820	✓ present in ER	NA	✓ present in ER	NA	Uncultured bacterium plasmid pRGF00011	3212	5537	0.67	0.9134
GC444	SML_Hybrid	2	6432	✓ present in ER	✓ present in ER	✓ present in ER	✗	Uncultured prokaryote from Rat gut metagenome metamobilome, plasmid pRGRH0408	4868	7682	0.75	0.9403
GC444	SML_Hybrid	3	5130	✓ present in ER	✓ present in ER	✓ present in ER	✗	Clostridioides difficile strain Cd-13Lar plasmid pCd13_cfrC, complete sequence	6311	8634	0.92	0.9968
GC488	SML_Hybrid	2	14685	✓ present in multiple Ch contigs	NA	✓ present in ER	NA	Lachnospiraceae bacterium isolate MGYG-HGUT-01373 genome assembly, chromosome: 1	8767	15283	0.67	0.9446
GC505	SML_Hybrid	2	65247	✓ present in multiple Ch contigs	✓ present in ER	✓ present in ER	✓ present in ER	Escherichia coli strain MG1655 K12 plasmid F-Tn10, complete sequence	32544	99839	0.76	0.9862
GC162	SML_Hybrid	2	133436	✓ present in multiple Ch contigs	✓ present in ER	✓ present in ER	✓ present in ER	Escherichia coli strain 525 genome assembly, plasmid: RCS27_p	90703	223800	0.8	0.9988
GC304	Flye_Pilon_assembly	10	57321	✓ present in multiple Ch contigs	✓ present in multiple Ch contigs	✓ present in single Ch contigs	✓ present in ER	Alistipes finegoldii DSM 17242, complete genome	21900	144100	0.77	0.978
GC304	Flye_Pilon_assembly	9	40104	✓ present in single Ch contigs	✓ present in single Ch contigs	✓ present in single Ch contigs	✓ present in ER	No significant hit	NA	NA	NA	NA
