# Supplementary material for: Completion of draft bacterial genomes by long-read sequencing of synthetic genomic pools
Source: BMC Genomics. 2020 Jul 29;21:519. doi: 10.1186/s12864-020-06910-6 (PMC7392658; doi:10.1186/s12864-020-06910-6)
Supplement: Supplementary file 6 — Additional file 6. Intragenomic heterogeneity in 16S rRNA genes. [file 12864_2020_6910_MOESM6_ESM.xlsx]

## Sheet: Sheet1
ID	16S rRNA repeat#	Position(Base_Substitution)_1	Position(Base_Substitution)_2	Position(Base_Substitution)_3	Position(Base_Substitution)_4	Position(Base_Substitution)_5	Position(Base_Substitution)_6	Position(Base_Substitution)_7	Position(Base_Substitution)_8	Position(Base_Substitution)_9	Position(Base_Substitution)_10	Position(Base_Substitution)_11	Position(Base_Substitution)_12	Deletion	Insertion	Replicate
GC162_Flye_Pilon	1	NA	NA	NA	NA	NA	NA	NA	NA	NA	NA	NA	NA	NA	NA	1
GC162_Flye_Pilon	2	289 (C=>T)	1278(G=>T)	1333(T=>G)	NA	NA	NA	NA	NA	NA	NA	NA	NA	NA	NA	2
GC162_Flye_Pilon	3	289 (C=>T)	1278(G=>T)	1405(A=>G)	NA	NA	NA	NA	NA	NA	NA	NA	NA	NA	NA	3
GC162_Flye_Pilon	4	289 (C=>T)	1278(G=>T)	1405(A=>G)	1466(T=>C)	NA	NA	NA	NA	NA	NA	NA	NA	NA	NA	1
GC162_Flye	1	NA	NA	NA	NA	NA	NA	NA	NA	NA	NA	NA	NA	NA	NA	1
GC162_Flye	2	289 (C=>T)	1278(G=>T)	1333(T=>G)	NA	NA	NA	NA	NA	NA	NA	NA	NA	NA	NA	3
GC162_Flye	3	289 (C=>T)	1278(G=>T)	1405(A=>G)	NA	NA	NA	NA	NA	NA	NA	NA	NA	NA	NA	2
GC162_Flye	4	289 (C=>T)	1278(G=>T)	1405(A=>G)	1466(T=>C)	NA	NA	NA	NA	NA	NA	NA	NA	NA	NA	1
GC162_Barcoded_Hybrid	1	NA	NA	NA	NA	NA	NA	NA	NA	NA	NA	NA	NA	NA	NA	1
GC162_Barcoded_Hybrid	2	207(A=>C)	261(C=>A)	NA	NA	NA	NA	NA	NA	NA	NA	NA	NA	NA	NA	2
GC162_Barcoded_Hybrid	3	134(T=>C)	261(C=>A)	NA	NA	NA	NA	NA	NA	NA	NA	NA	NA	NA	NA	4
GC162_SML_Hybrid	1	NA	NA	NA	NA	NA	NA	NA	NA	NA	NA	NA	NA	NA	NA	3
GC162_SML_Hybrid	2	73(A=>G)	NA	NA	NA	NA	NA	NA	NA	NA	NA	NA	NA	NA	NA	1
GC162_SML_Hybrid	3	134(C=>T)	207(A=>C)	NA	NA	NA	NA	NA	NA	NA	NA	NA	NA	NA	NA	2
GC162_SML_Hybrid	4	134(C=>T)	261(A=>C)	1240((A=>G)	NA	NA	NA	NA	NA	NA	NA	NA	NA	NA	NA	1
GC162_Illumina	1	NA	NA	NA	NA	NA	NA	NA	NA	NA	NA	NA	NA	NA	NA	1
GC249_Flye_Pilon	1	NA	NA	NA	NA	NA	NA	NA	NA	NA	NA	NA	NA	NA	NA	1
GC249_Flye_Pilon	2	275(C=>T)	1459(T=>C)	NA	NA	NA	NA	NA	NA	NA	NA	NA	NA	NA	NA	1
GC249_Flye	1	NA	NA	NA	NA	NA	NA	NA	NA	NA	NA	NA	NA	NA	NA	1
GC249_Flye	2	275(C=>T)	1459(T=>C)	NA	NA	NA	NA	NA	NA	NA	NA	NA	NA	NA	NA	1
GC249_Barcoded_Hybrid	1	NA	NA	NA	NA	NA	NA	NA	NA	NA	NA	NA	NA	NA	NA	1
GC249_Barcoded_Hybrid	2	76(G=>A)	NA	NA	NA	NA	NA	NA	NA	NA	NA	NA	NA	NA	NA	1
GC249_SML_Hybrid	1	NA	NA	NA	NA	NA	NA	NA	NA	NA	NA	NA	NA	NA	NA	1
GC249_SML_Hybrid	2	76(G=>A)	NA	NA	NA	NA	NA	NA	NA	NA	NA	NA	NA	NA	NA	1
GC249_Illumina	1	NA	NA	NA	NA	NA	NA	NA	NA	NA	NA	NA	NA	NA	NA	1
GC250_Flye_Pilon	1	NA	NA	NA	NA	NA	NA	NA	NA	NA	NA	NA	NA	NA	NA	2
GC250_Flye	1	NA	NA	NA	NA	NA	NA	NA	NA	NA	NA	NA	NA	NA	NA	2
GC250_Barcoded_Hybrid	1	NA	NA	NA	NA	NA	NA	NA	NA	NA	NA	NA	NA	NA	NA	2
GC250_SML_Hybrid	1	NA	NA	NA	NA	NA	NA	NA	NA	NA	NA	NA	NA	NA	NA	2
GC250_Illumina	1	NA	NA	NA	NA	NA	NA	NA	NA	NA	NA	NA	NA	NA	NA	1
GC273_Flye_Pilon	1	NA	NA	NA	NA	NA	NA	NA	NA	NA	NA	NA	NA	NA	NA	4
GC273_Flye	1	NA	NA	NA	NA	NA	NA	NA	NA	NA	NA	NA	NA	NA	NA	4
GC273_Barcoded_Hybrid	1	NA	NA	NA	NA	NA	NA	NA	NA	NA	NA	NA	NA	NA	NA	4
GC273_SML_Hybrid	1	NA	NA	NA	NA	NA	NA	NA	NA	NA	NA	NA	NA	NA	NA	4
GC273_Illumina	1	NA	NA	NA	NA	NA	NA	NA	NA	NA	NA	NA	NA	NA	NA	1
GC304_Flye_Pilon	1	NA	NA	NA	NA	NA	NA	NA	NA	NA	NA	NA	NA	NA	NA	2
GC304_Flye	1	NA	NA	NA	NA	NA	NA	NA	NA	NA	NA	NA	NA	NA	NA	2
GC304_Barcoded_Hybrid	1	NA	NA	NA	NA	NA	NA	NA	NA	NA	NA	NA	NA	NA	NA	2
GC304_SML_Hybrid	1	NA	NA	NA	NA	NA	NA	NA	NA	NA	NA	NA	NA	NA	NA	2
GC304_Illumina	1	NA	NA	NA	NA	NA	NA	NA	NA	NA	NA	NA	NA	NA	NA	1
GC444_Flye_Pilon	1	NA	NA	NA	NA	NA	NA	NA	NA	NA	NA	NA	NA	NA	NA	1
GC444_Flye_Pilon	2	457(G=>A)	NA	NA	NA	NA	NA	NA	NA	NA	NA	NA	NA	NA	NA	1
GC444_Flye	1	NA	NA	NA	NA	NA	NA	NA	NA	NA	NA	NA	NA	NA	NA	1
GC444_Flye	2	457(G=>A)	NA	NA	NA	NA	NA	NA	NA	NA	NA	NA	NA	NA	NA	1
GC444_Barcoded_Hybrid	1	NA	NA	NA	NA	NA	NA	NA	NA	NA	NA	NA	NA	NA	NA	1
GC444_Barcoded_Hybrid	2	1073(T=>C)	NA	NA	NA	NA	NA	NA	NA	NA	NA	NA	NA	NA	NA	1
GC444_SML_Hybrid	1	NA	NA	NA	NA	NA	NA	NA	NA	NA	NA	NA	NA	NA	NA	1
GC444_SML_Hybrid	2	1073(T=>C)	NA	NA	NA	NA	NA	NA	NA	NA	NA	NA	NA	NA	NA	1
GC444_Illumina	1	NA	NA	NA	NA	NA	NA	NA	NA	NA	NA	NA	NA	NA	NA	1
GC450_Flye_Pilon	1	NA	NA	NA	NA	NA	NA	NA	NA	NA	NA	NA	NA	NA	NA	3
GC450_Flye_Pilon	2	261(A=>G)	NA	NA	NA	NA	NA	NA	NA	NA	NA	NA	NA	NA	NA	1
GC450_Flye	1	NA	NA	NA	NA	NA	NA	NA	NA	NA	NA	NA	NA	NA	NA	3
GC450_Flye	2	261(A=>G)	NA	NA	NA	NA	NA	NA	NA	NA	NA	NA	NA	NA	NA	1
GC450_Barcoded_Hybrid	1	NA	NA	NA	NA	NA	NA	NA	NA	NA	NA	NA	NA	NA	NA	3
GC450_Barcoded_Hybrid	2	261(A=>G)	NA	NA	NA	NA	NA	NA	NA	NA	NA	NA	NA	NA	NA	1
GC450_SML_Hybrid	1	NA	NA	NA	NA	NA	NA	NA	NA	NA	NA	NA	NA	NA	NA	3
GC450_SML_Hybrid	2	261(A=>G)	NA	NA	NA	NA	NA	NA	NA	NA	NA	NA	NA	NA	NA	1
GC450_Illumina	1	NA	NA	NA	NA	NA	NA	NA	NA	NA	NA	NA	NA	NA	NA	1
GC481_Flye_Pilon	1	NA	NA	NA	NA	NA	NA	NA	NA	NA	NA	NA	NA	NA	NA	1
GC481_Flye_Pilon	2	504(C=>T)	521(TTC=>ACT)	532(GAA=>AGT)	1316(CG=>GT)	1429(G=>T)	NA	NA	NA	NA	NA	NA	NA	NA	NA	1
GC481_Flye_Pilon	3	283(T=>C)	402(A=>G)	407(G=>A)	410(T=>c)	504(C=>T)	521(TTC=>ACT)	532(GAA=>AGT)	1316(CG=>TA)	1427(AGA=>CAT)	1431(C=>T)	1452(G=>A)	1456(A=>G)	NA	NA	1
GC481_Flye_Pilon	4	283(T=>C)	521(TTC=>ACT)	532(GAA=>AGT)	NA	NA	NA	NA	NA	NA	NA	NA	NA	NA	NA	1
GC481_Flye	1	NA	NA	NA	NA	NA	NA	NA	NA	NA	NA	NA	NA	NA	NA	2
GC481_Flye	2	283(T=>C)	402(A=>G)	407(G=>A)	410(T=>c)	1431(C=>T)	1452(G=>A)	1456(A=>G)	NA	NA	NA	NA	NA	1429	1426(C)	1
GC481_Flye	3	283(T=>C)	NA	NA	NA	NA	NA	NA	NA	NA	NA	NA	NA	NA	NA	1
GC481_Barcoded_Hybrid	1	NA	NA	NA	NA	NA	NA	NA	NA	NA	NA	NA	NA	NA	NA	1
GC481_Barcoded_Hybrid	2	994(TTC=>ACT)	1005(GAA=>AGT)	1024(G=>A)	NA	NA	NA	NA	NA	NA	NA	NA	NA	NA	NA	1
GC481_Barcoded_Hybrid	3	72(C=>T)	76(T=>C)	97(A=>G)	1118(G=>A)	1121(T=>C)	1126(C=>T)	NA	NA	NA	NA	NA	NA	102	99(T)	1
GC481_Barcoded_Hybrid	4	994(TTC=>ACT)	1005(GAA=>AGT)	1024(G=>A)	1118(G=>A)	1121(T=>C)	1126(C=>T)	NA	NA	NA	NA	NA	NA	NA	NA	1
GC481_Barcoded_Hybrid	5	72(C=>T)	76(T=>C)	97(A=>G)	99(ATG=>TCT)	210(TA=>CG)	1118(G=>A)	1121(T=>C)	1126(C=>T)	1134(A=>C)	1245(G=>A)	NA	NA	NA	NA	1
GC481_Barcoded_Hybrid	6	72(C=>T)	76(T=>C)	97(A=>G)	994(TTC=>ACT)	1005(GAA=>AGT)	1024(G=>A)	1118(G=>A)	1121(T=>C)	1126(C=>T)	1134(A=>C)	1245(G=>A)	NA	102	99(T)	1
GC481_SML_Hybrid	1	NA	NA	NA	NA	NA	NA	NA	NA	NA	NA	NA	NA	NA	NA	1
GC481_SML_Hybrid	2	1118(G=>A)	1121(T=>C)	1126(C=>T)	NA	NA	NA	NA	NA	NA	NA	NA	NA	NA	NA	1
GC481_SML_Hybrid	3	994(ACT=>TTC)	1005(AGT=>GAA)	1024(A=>G)	NA	NA	NA	NA	NA	NA	NA	NA	NA	NA	NA	1
GC481_SML_Hybrid	4	72(C=>T)	76(T=>C)	97(A=>G)	1118(G=>A)	1121(T=>C)	1126(C=>T)	1245(G=>A)	NA	NA	NA	NA	NA	102	99(T)
GC481_SML_Hybrid	5	72(C=>T)	76(T=>C)	97(A=>G)	994(ACT=>TTC)	1005(AGT=>GGA)	1118(G=>A)	1121(T=>C)	1126(C=>T)	NA	NA	NA	NA	102	99(T)
GC481_SML_Hybrid	6	72(C=>T)	76(T=>C)	97(A=>G)	99(ATG=>TCT)	210(TA=>CG)	994(ACT=>TTC)	1005(AGT=>GGA)	1024(A=>G)	1126(C=>T)	1245(G=>A)	NA	NA
GC481_Illumina	1	NA	NA	NA	NA	NA	NA	NA	NA	NA	NA	NA	NA	NA	NA	1
GC505_Flye_Pilon	1	NA	NA	NA	NA	NA	NA	NA	NA	NA	NA	NA	NA	NA	NA	1
GC505_Flye_Pilon	2	1452(G=>A)	1462(C=>T)	NA	NA	NA	NA	NA	NA	NA	NA	NA	NA	NA	NA	1
GC505_Flye_Pilon	3	1269(A=>T)	1290(T=>A)	1293(T=>A)	NA	NA	NA	NA	NA	NA	NA	NA	NA	NA	NA	1
GC505_Flye_Pilon	4	1449(A=>G)	1452(GA=>AC)	1462(TC=>GT)	NA	NA	NA	NA	NA	NA	NA	NA	NA	NA	NA	1
GC505_Flye_Pilon	5	1208(A=.G)	1449(A=>G)	1452(GA=>AC)	1462(TC=>GT)	1466(T=>C)	NA	NA	NA	NA	NA	NA	NA	NA	NA	1
GC505_Flye_Pilon	6	504(A=>G)	520(A=>T)	532(G=>A)	536(G=>C)	1269(A=>T)	1289(T=>A)	1292(T=>A)	NA	NA	NA	NA	NA	519	523(T)	1
GC505_Flye_Pilon	7	504(A=>G)	520(A=>T)	532(G=>A)	536(G=>C)	1269(A=>T)	1289(T=>A)	1292(T=>A)	1449(A=>G)	1452(GA=>AC)	1462(TC=>GT)	NA	NA	519	523(T)	1
GC505_Flye	1	NA	NA	NA	NA	NA	NA	NA	NA	NA	NA	NA	NA	NA	NA	1
GC505_Flye	2	1452(G=>A)	1462(C=>T)	NA	NA	NA	NA	NA	NA	NA	NA	NA	NA	NA	NA	3
GC505_Flye	3	1269(A=>T)	1290(T=>A)	1293(T=>A)	NA	NA	NA	NA	NA	NA	NA	NA	NA	NA	NA	2
GC505_Flye	4	1449(A=>G)	1452(GA=>AC)	1462(TC=>GT)	NA	NA	NA	NA	NA	NA	NA	NA	NA	NA	NA	1
GC505_Flye	5	1208(A=.G)	1449(A=>G)	1452(GA=>AC)	1462(TC=>GT)	1466(T=>C)	NA	NA	NA	NA	NA	NA	NA	NA	NA	1
GC505_Flye	6	504(A=>G)	520(A=>T)	532(G=>A)	536(G=>C)	1269(A=>T)	1289(T=>A)	1292(T=>A)	NA	NA	NA	NA	NA	519	523(T)	1
GC505_Flye	7	504(A=>G)	520(A=>T)	532(G=>A)	536(G=>C)	1269(A=>T)	1289(T=>A)	1292(T=>A)	1449(A=>G)	1452(GA=>AC)	1462(TC=>GT)	NA	NA	519	523(T)	1
GC505_Barcoded_Hybrid	1	NA	NA	NA	NA	NA	NA	NA	NA	NA	NA	NA	NA	NA	NA	1
GC505_Barcoded_Hybrid	2	73(A=>G)	331(T=>C)	NA	NA	NA	NA	NA	NA	NA	NA	NA	NA	NA	NA	1
GC505_Barcoded_Hybrid	3	247(A=>T)	250(A=>T)	270(T=>A)	NA	NA	NA	NA	NA	NA	NA	NA	NA	NA	NA	1
GC505_Barcoded_Hybrid	4	77(C=>A)	86(G=>T)	90(C=>T)	NA	NA	NA	NA	NA	NA	NA	NA	NA	NA	NA	1
GC505_Barcoded_Hybrid	5	76(AC=>GA)	86(GT=>TC)	90(C=>T)	NA	NA	NA	NA	NA	NA	NA	NA	NA	NA	NA	1
GC505_Barcoded_Hybrid	6	76(AC=>GA)	86(GT=>TC)	90(C=>T)	247(A=>T)	250(A=>T)	270(T=>A)	NA	NA	NA	NA	NA	NA	NA	NA	2
GC505_SML_Hybrid	1	NA	NA	NA	NA	NA	NA	NA	NA	NA	NA	NA	NA	NA	NA	1
GC505_SML_Hybrid	2	1208(A=.G)	1466(T=>C)	NA	NA	NA	NA	NA	NA	NA	NA	NA	NA	NA	NA	1
GC505_SML_Hybrid	3	1449(G=>A)	1453(C=>A)	1461(G=>T)	NA	NA	NA	NA	NA	NA	NA	NA	NA	NA	NA	1
GC505_SML_Hybrid	4	1269(A=>T)	1289(T=>A)	1292(T=>A)	NA	NA	NA	NA	NA	NA	NA	NA	NA	NA	NA	1
GC505_SML_Hybrid	5	1449(G=>A)	1452(AC=>GA)	1462(GT=>TC)	NA	NA	NA	NA	NA	NA	NA	NA	NA	NA	NA	2
GC505_SML_Hybrid	6	1269(A=>T)	1289(T=>A)	1292(T=>A)	1449(G=>A)	1452(AC=>GA)	1462(GT=>TC)	NA	NA	NA	NA	NA	NA	NA	NA
GC505_Illumina	1		NA	NA	NA	NA	NA	NA	NA	NA	NA	NA	NA	NA	NA	1
