# Supplementary material for: Completion of draft bacterial genomes by long-read sequencing of synthetic genomic pools
Source: BMC Genomics. 2020 Jul 29;21:519. doi: 10.1186/s12864-020-06910-6 (PMC7392658; doi:10.1186/s12864-020-06910-6)
Supplement: Supplementary file 9 — Additional file 9. Detailed description of required bioinformatics packages, command lines and parameters used for each step of the bioinformatics pipeline. [file 12864_2020_6910_MOESM9_ESM.txt]

#####################################################################################
#This is a forloop for trimming Illumina raw reads using trimmomatic
######################################################################################
#Software packages required to install: Trimmomatic
# Path to folder containing the raw-reads:
raw_reads="/path/to/raw_reads/"
# HERE is the paired trimmed_read outputs
trimmed="/path/to/raw_reads/trimmed_reads"
# HERE is the unpaired trimmed_read outputs
untrimmed="/path/to/raw_reads/untrimmed_reads"
# Folder containg trimmomatic executable files and adaptor database: "/path/to/Trimmomatic/"

mkdir -p $trimmed
mkdir -p $untrimmed

cd $raw_reads

for read1 in *_R1.fastq.gz
do
read2=${read1//_R1.fastq.gz/_R2.fastq.gz}
java -jar /path/to/Trimmomatic/trimmomatic-0.38.jar PE $read1 $read2 $trimmed/${read1%_R1.fastq.gz}_R1_paired.fq.gz $untrimmed/${read1%_R1.fastq.gz}_R1_unpaired.fq.gz $trimmed/${read2%_R2.fastq.gz}_R2_paired.fq.gz $untrimmed/${read2%_R2.fastq.gz}_R2_unpaired.fq.gz ILLUMINACLIP:/path/to/Trimmomatic/adapters/NEB_Costum.fa:2:30:10 LEADING:3 TRAILING:3 SLIDINGWINDOW:4:15 MINLEN:50 > $trimmed/trimmomatic_log.txt
done


#####################################################################################
#This is a forloop for short-read assembling of genomes using Unicycler:
######################################################################################
#Software packages required to install: Unicycler
# HERE IS THE folder where the trimmed reads are:
trimmed_reads="/path/to/reads/"
# Unicycler assembled genomes will be saved here
Assembled_contigs="/path/to/reads/Assembled_contigs"

mkdir -p $Assembled_contigs

cd $trimmed_reads

for read1 in *_R1_paired.fq.gz
do
read2=${read1//_R1_paired.fq.gz/_R2_paired.fq.gz}
unicycler -1 $read1 -2 $read2 -o $Assembled_contigs/${read1%_R1_paired.fq.gz}_output_dir -t 10
done


#####################################################################################
#Command used for long-read assembly of barcoded PacBio reads using Flye assembler:
######################################################################################
#Software packages required to install: Flye_assembler
# genome size should be adjusted based on each genome:

flye --pacbio-raw PacBio_Barcoded_subreads.fasta --out-dir flye_output_final --genome-size "XXX"m --threads 12 --plasmids --iterations 1


##############################################################################################################
#This is a forloop for pilon polishing of Flye assemblies (or other assembled contigs) using illumina reads:
##############################################################################################################

# Software packages required to install: bwa, samtools, pilon
# HERE IS THE folder where the Flye_assemblies and corresponding trimmed illumina reads are saved:
Assemblies="/path/to/flye_assemblies"

cd $Assemblies
for read1 in *_R1_paired.fq.gz
do
read2=${read1//_R1_paired.fq.gz/_R2_paired.fq.gz}
assembly=${read1//_R1_paired.fq.gz/_flye_assembly.fasta}
echo $read1
echo $read2
echo $assembly
echo "Pilon round 1"
echo "indexing hybrid assembly"
bwa index $assembly
mkdir ${read1%_R1_paired.fq.gz}_pilon
echo "using bwa mem to map illumina reads to the hybrid assembly followed by samtools to sort the bam file"
bwa mem -t 12 $assembly $read1 $read2 | samtools view - -Sb | samtools sort - -@12 -o /path/to/flye_assemblies/${read1%_R1_paired.fq.gz}_pilon/${read1%_R1_paired.fq.gz}_map_sorted_round1.bam
echo "using samtools to index the sorted bam file"
samtools index /path/to/flye_assemblies/${read1%_R1_paired.fq.gz}_pilon/${read1%_R1_paired.fq.gz}_map_sorted_round1.bam
echo "running pilon on hybrid assembly"
pilon --genome $assembly --fix all --changes --frags /path/to/flye_assemblies/${read1%_R1_paired.fq.gz}_pilon/${read1%_R1_paired.fq.gz}_map_sorted_round1.bam --threads 12 --output /path/to/flye_assemblies/${read1%_R1_paired.fq.gz}_pilon/Pilon_round1 | tee /path/to/flye_assemblies/${read1%_R1_paired.fq.gz}_pilon/round1.pilon
echo "Pilon round 2"
echo "indexing round 1 pilon fasta"
bwa index /path/to/flye_assemblies/${read1%_R1_paired.fq.gz}_pilon/Pilon_round1.fasta
echo "using bwa mem to map illumina reads to round 1 pilon fasta followed by samtools to sort the bam file"
bwa mem -t 12 /path/to/flye_assemblies/${read1%_R1_paired.fq.gz}_pilon/Pilon_round1.fasta $read1 $read2 | samtools view - -Sb | samtools sort - -@12 -o /path/to/flye_assemblies/${read1%_R1_paired.fq.gz}_pilon/${read1%_R1_paired.fq.gz}_map_sorted_round2.bam
echo "using samtools to index the sorted bam file round 2"
samtools index /path/to/flye_assemblies/${read1%_R1_paired.fq.gz}_pilon/${read1%_R1_paired.fq.gz}_map_sorted_round2.bam
echo "running pilon on hybrid assembly round 2"
pilon --genome /path/to/flye_assemblies/${read1%_R1_paired.fq.gz}_pilon/Pilon_round1.fasta --fix all --changes --frags /path/to/flye_assemblies/${read1%_R1_paired.fq.gz}_pilon/${read1%_R1_paired.fq.gz}_map_sorted_round2.bam --threads 12 --output /path/to/flye_assemblies/${read1%_R1_paired.fq.gz}_pilon/Pilon_round2 | tee /path/to/flye_assemblies/${read1%_R1_paired.fq.gz}_pilon/round2.pilon
echo "Pilon round 3"
echo "indexing round 2 pilon fasta"
bwa index /path/to/flye_assemblies/${read1%_R1_paired.fq.gz}_pilon/Pilon_round2.fasta
echo "using bwa mem to map illumina reads to round 2 pilon fasta followed by samtools to sort the bam file"
bwa mem -t 12 /path/to/flye_assemblies/${read1%_R1_paired.fq.gz}_pilon/Pilon_round2.fasta $read1 $read2 | samtools view - -Sb | samtools sort - -@12 -o /path/to/flye_assemblies/${read1%_R1_paired.fq.gz}_pilon/${read1%_R1_paired.fq.gz}_map_sorted_round3.bam
echo "using samtools to index the sorted bam file round 3"
samtools index /path/to/flye_assemblies/${read1%_R1_paired.fq.gz}_pilon/${read1%_R1_paired.fq.gz}_map_sorted_round3.bam
echo "running pilon on hybrid assembly round 3"
pilon --genome /path/to/flye_assemblies/${read1%_R1_paired.fq.gz}_pilon/Pilon_round2.fasta --fix all --changes --frags /path/to/flye_assemblies/${read1%_R1_paired.fq.gz}_pilon/${read1%_R1_paired.fq.gz}_map_sorted_round3.bam --threads 12 --output /path/to/flye_assemblies/${read1%_R1_paired.fq.gz}_pilon/Pilon_round3 | tee /path/to/flye_assemblies/${read1%_R1_paired.fq.gz}_pilon/round3.pilon
echo "Pilon round 4"
echo "indexing round 3 pilon fasta"
bwa index /path/to/flye_assemblies/${read1%_R1_paired.fq.gz}_pilon/Pilon_round3.fasta
echo "using bwa mem to map illumina reads to round 3 pilon fasta followed by samtools to sort the bam file"
bwa mem -t 12 /path/to/flye_assemblies/${read1%_R1_paired.fq.gz}_pilon/Pilon_round3.fasta $read1 $read2 | samtools view - -Sb | samtools sort - -@12 -o /path/to/flye_assemblies/${read1%_R1_paired.fq.gz}_pilon/${read1%_R1_paired.fq.gz}_map_sorted_round4.bam
echo "using samtools to index the sorted bam file round 4"
samtools index /path/to/flye_assemblies/${read1%_R1_paired.fq.gz}_pilon/${read1%_R1_paired.fq.gz}_map_sorted_round4.bam
echo "running pilon on hybrid assembly round 4"
pilon --genome /path/to/flye_assemblies/${read1%_R1_paired.fq.gz}_pilon/Pilon_round3.fasta --fix all --changes --frags /path/to/flye_assemblies/${read1%_R1_paired.fq.gz}_pilon/${read1%_R1_paired.fq.gz}_map_sorted_round4.bam --threads 12 --output /path/to/flye_assemblies/${read1%_R1_paired.fq.gz}_pilon/Pilon_round4 | tee /path/to/flye_assemblies/${read1%_R1_paired.fq.gz}_pilon/round4.pilon
echo "Pilon round 5"
echo "indexing round 4 pilon fasta"
bwa index /path/to/flye_assemblies/${read1%_R1_paired.fq.gz}_pilon/Pilon_round4.fasta
echo "using bwa mem to map illumina reads to round 4 pilon fasta followed by samtools to sort the bam file"
bwa mem -t 12 /path/to/flye_assemblies/${read1%_R1_paired.fq.gz}_pilon/Pilon_round4.fasta $read1 $read2 | samtools view - -Sb | samtools sort - -@12 -o /path/to/flye_assemblies/${read1%_R1_paired.fq.gz}_pilon/${read1%_R1_paired.fq.gz}_map_sorted_round5.bam
echo "using samtools to index the sorted bam file round 5"
samtools index /path/to/flye_assemblies/${read1%_R1_paired.fq.gz}_pilon/${read1%_R1_paired.fq.gz}_map_sorted_round5.bam
echo "running pilon on hybrid assembly round 5"
pilon --genome /path/to/flye_assemblies/${read1%_R1_paired.fq.gz}_pilon/Pilon_round4.fasta --fix all --changes --frags /path/to/flye_assemblies/${read1%_R1_paired.fq.gz}_pilon/${read1%_R1_paired.fq.gz}_map_sorted_round5.bam --threads 12 --output /path/to/flye_assemblies/${read1%_R1_paired.fq.gz}_pilon/Pilon_round5 | tee /path/to/flye_assemblies/${read1%_R1_paired.fq.gz}_pilon/round5.pilon
done


#################################################################################################
#This is a forloop for barcoded short- and long-read hybrid assembly of genomes using Unicycler:
#################################################################################################
# Software packages required to install: Unicycler
# HERE IS THE folder where the barcoded illumina reads and PacBio subreads are:
Reads="/path/to/reads"
# Unicycler assembled genomes will be saved here
Assembled_contigs="/path/to/reads/Assembled_contigs"

mkdir -p $Assembled_contigs

cd $Reads

for read1 in *_R1_paired.fq.gz
do
read2=${read1//_R1_paired.fq.gz/_R2_paired.fq.gz}
read3=${read1//_R1_paired.fq.gz/_PacBio_Barcoded_subreads.fasta}
unicycler -1 $read1 -2 $read2 -l $read3 -o $Assembled_contigs/${read1%_R1_paired.fq.gz}_output_dir -t 32
done


#################################################################################################
#This is the bioinformatic workflow for SML hybrid assembly (example for one genome "GC250")
#################################################################################################

# Software packages required to install: bedtools, minimap2, samtools, seqtk, filtlong, Flye_assembler, Unicycler

# Convert the format of PacBio subreads from bam  to fastq
bedtools bamtofastq -i SML.subreads.bam -fq pacbio_SML.fastq

cp pacbio_SML.fastq /path/to/pacbio/SML/subread/

# Move to the folder containing Illumina reads and Unicycler short-read assembly of the target genome:
cd /path/to/illumina/assembly/GC250 &&

mkdir GC250_flye &&

# alignemnt of raw PacBio subreads to the short-read assembly of the target genome:

minimap2 -ax map-pb -t 24 /path/to/illumina/assembly/GC250/GC250_assembly.fasta /path/to/pacbio/SML/subread/pacbio_SML.fastq > GC250_flye/GC250_minimap_aligned_reads.sam &&

cd /path/to/illumina/assembly/GC250/GC250_flye &&

# Converting the Pacbio aligned reads' format from sam to bam
samtools view -@ 8 -bS GC250_minimap_aligned_reads.sam -o GC250_minimap_aligned_reads.bam &&

# Removing sam file

rm GC250_minimap_aligned_reads.sam &&

# Sorting the resulting bam file

samtools sort -@ 8 GC250_minimap_aligned_reads.bam -o GC250_minimap_aligned_sorted.bam &&

# Indexing the sorted bam file

samtools index GC250_minimap_aligned_sorted.bam &&

# Extracting only the mapped reads from the bam file

samtools view -b -F 4 GC250_minimap_aligned_sorted.bam > GC250_minimap_aligned_sorted_filtered.bam &&

# Converting the bam file to fastq file as input for Flye Long-Read Assembler

samtools bam2fq GC250_minimap_aligned_sorted_filtered.bam | seqtk seq -A > GC250_minimap_aligned_sorted_filtered.fasta &&

rm GC250_minimap_aligned_sorted.bam &&

rm GC250_minimap_aligned_reads.bam &&

# Using filtlong to align the sorted PacBio reads to Illumina short reads for selecting 90% of the highest quality long reads (up to a maximum of 500000000) that are longer than 2000bp
filtlong -1 /path/to/illumina/assembly/GC250/GC250_R1_paired.fq.gz -2 /path/to/illumina/assembly/GC250/GC250_R2_paired.fq.gz --min_length 2000 --keep_percent 90 --target_bases 500000000 --trim --split 100 GC250_minimap_aligned_sorted_filtered.fasta > GC250_minimap_aligned_sorted_filtered_filtlong.fasta &&

cp /path/to/illumina/assembly/GC250/GC250_assembly.fasta /path/to/illumina/assembly/GC250/GC250_flye/ &&


# Adding the Illumina short-read assemblt to the pool of selected PacBio reads
cat GC250_minimap_aligned_sorted_filtered_filtlong.fasta GC250_assembly.fasta > GC250_filtlong_unicycler_combined.fasta &&


# Using the Flye assembler for assembling sorted PacBio reads to long-read contigs

flye --pacbio-raw GC250_filtlong_unicycler_combined.fasta --out-dir GC250_flye_output --genome-size 2.5m --threads 16 --plasmids &&

# Rename Flye assembly files
mv /path/to/illumina/assembly/GC250/GC250_flye/GC250_flye_output/*.fasta /path/to/illumina/assembly/GC250/GC250_flye/GC250_flye_output/GC250_flye_round1_assembly.fasta &&

mv /path/to/illumina/assembly/GC250/GC250_flye/GC250_flye_output/*.gfa /path/to/illumina/assembly/GC250/GC250_flye/GC250_flye_output/GC250_flye_round1_assembly.gfa &&

# Copy the sorted PacBio reads to the output folder of the Flye assembler
cp GC250_minimap_aligned_sorted_filtered_filtlong.fasta /path/to/illumina/assembly/GC250/GC250_flye/GC250_flye_output/ &&

# Copy Illumina reads to the output folder of the Flye assembler
cp /path/to/illumina/assembly/GC250/GC250_R* /path/to/illumina/assembly/GC250/GC250_flye/GC250_flye_output/ &&

# Change the working directory to the output folder of the Flye assembler
cd /path/to/illumina/assembly/GC250/GC250_flye/GC250_flye_output/ &&

# Perform SML hybrid assembly using Illumina reads, PacBio sorted long reads, and flye long-read contigs
unicycler -1 GC250_R1_paired.fq.gz -2 GC250_R2_paired.fq.gz -l GC250_minimap_aligned_sorted_filtered_filtlong.fasta --existing_long_read_assembly GC250_flye_round1_assembly.fasta -o GC250_flye_unicycler_hybrid --mode bold -t 16


#####################################################################################
#This is a forloop for genome annotation using Prodigal:
######################################################################################
# Software packages required to install: Prodigal

# HERE IS THE folder where the assembled genomes are:
Assembled_contigs="/path/to/fasta_files/"
# Prokka annotations will be saved here
Prodigal_annot="/path/to/fasta_files/Prodigal_annot"

mkdir -p $Prodigal_annot
#######################


cd $Assembled_contigs

for contigs in *.fasta
do

prodigal -i $contigs -o $Prodigal_annot/${contigs%.fasta}.genes -a $Prodigal_annot/${contigs%.fasta}_proteins.faa
done


#####################################################################################
#This is a forloop for balsting predicted CDSs against UniProt database:
######################################################################################
# Software packages required to install: Diamond
# Database required to install: UniProtKB/TrEMBL

# HERE IS THE folder where the Prodigal predicted protein codings are:
Prodigal_annot="/path/to/fasta_files/Prodigal_annot"
# Diamond hits will be saved here
Diamond_hits="/path/to/fasta_files/Prodigal_annot/Diamond_hits"

mkdir -p $Diamond_hits
#######################


cd $Prodigal_annot

for contigs in *.faa
do

diamond blastp --db /path/to/Uniprot_ref -q $contigs -o $Diamond_hits/${contigs%.faa}_diamond.txt --outfmt 6 qseqid sseqid pident length mismatch gapopen qstart qend sstart send qlen slen evalue bitscore gaps --threads 8 --header --max-target-seqs 1

done
